# Supplementary material for: Exploring the Papillomaviral Proteome to Identify Potential Candidates for a Chimeric Vaccine against Cervix Papilloma Using Immunomics and Computational Structural Vaccinology
Source: Viruses. 2019 Jan 15;11(1):63. doi: 10.3390/v11010063 (PMC6357041; doi:10.3390/v11010063)
Supplement: Supplementary file 1 [file viruses-11-00063-s001.zip]

Archive with 3 entries (2 files):
- supplementary material/
- supplementary material/Viruses-407150_SFigures_Revised.pdf
- supplementary material/Viruses-407150_STables_Revised.pdf
